# Supplementary material for: An organoid model of colorectal circulating tumor cells with stem cell features, hybrid EMT state and distinctive therapy response profile
Source: J Exp Clin Cancer Res. 2022 Mar 8;41:86. doi: 10.1186/s13046-022-02263-y (PMC8903172; doi:10.1186/s13046-022-02263-y)
Supplement: Supplementary file 2 — Additional file 2: Table S1. Information of CRC patients used to isolate CTCs. NA: Not Available; CT: Chemotherapy. [file 13046_2022_2263_MOESM2_ESM.xlsx]

## Sheet: CRC patients
Table S1. Information of CRC patients used to isolate CTCs. NA: Not Available; CT: Chemotherapy.
Patient	Gender	Age	Primary site	Grade	Stage	T	N	M	Metastatic site	Line of therapy	Therapy	PFS (months)	Mutation	MSI
1	male	70	rectum	2	IV	3	0	1	lung	3	CT+ Bevacizumab	6	KRAS	unknown
2	female	58	colon	2	IV	NA	NA	1	lung	1	CT	8	WT	unknown
3	male	58	rectum	3	IV	3	1	1	lung	1	CT + Bevacizumab	12	KRAS	unknown
4	male	61	colon	1	IV	3	2a	1	liver, lymph nodes	2	CT + Bevacizumab	7	KRAS	unknown
5	female	60	colon	3	IV	3	0	1	lung, brain	1	CT + Aflibercept	8	KRAS	unknown
6	female	75	colon	2	IV	2	1	1	lymph nodes	1	Immunotherapy	15	NA	MSI
