# Supplementary material for: An organoid model of colorectal circulating tumor cells with stem cell features, hybrid EMT state and distinctive therapy response profile
Source: J Exp Clin Cancer Res. 2022 Mar 8;41:86. doi: 10.1186/s13046-022-02263-y (PMC8903172; doi:10.1186/s13046-022-02263-y)
Supplement: Supplementary file 3 — Additional file 3: Table S2. List of compounds used in the screening: drug name, targets Selleckchem catalogue number and doses are reported. Anti-cancer compounds (sheet 1) have been used at a 200 nM concentration, whereas low toxicity compounds (sheet 2) have been used at the indicated doses in order to identify the LD50 value reported in Fig. 5E. [file 13046_2022_2263_MOESM3_ESM.xlsx]

## Sheet: Selleckchem Library Compounds
Table S2. List of compounds used in the screening: drug name, targets, Selleckchem catalogue number and doses are reported.
Library Compounds L-3000	Target	Catalog #	Dose
Afatinib (BIBW2992)	EGFR	S1011	200nM
Bortezomib (Velcade)	Proteasome	S1013	200nM
ABT-263 (Navitoclax)	Bcl-2	S1001	200nM
ABT-737	Autophagy	S1002	200nM
Linifanib (ABT-869)	CSF-1R	S1003	200nM
ABT-888 (Veliparib)	PARP	S1004	200nM
Axitinib	c-Kit	S1005	200nM
Saracatinib (AZD0530)	Bcr-Abl	S1006	200nM
AZD6244 (Selumetinib)	MEK	S1008	200nM
BEZ235 (NVP-BEZ235)	ATM/ATR	S1009	200nM
BIBF1120 (Vargatef)	FGFR	S1010	200nM
Lapatinib Ditosylate (Tykerb)	EGFR	S1028	200nM
Lenalidomide (Revlimid)	TNF-alpha	S1029	200nM
Bosutinib (SKI-606)	Src	S1014	200nM
Cediranib (AZD2171)	VEGFR	S1017	200nM
Dovitinib (TKI-258)	c-Kit	S1018	200nM
CI-1040 (PD184352)	MEK	S1020	200nM
Dasatinib (BMS-354825)	Bcr-Abl	S1021	200nM
Deforolimus (Ridaforolimus)	mTOR	S1022	200nM
Erlotinib HCl	Autophagy	S1023	200nM
Gefitinib (Iressa)	EGFR	S1025	200nM
Imatinib Mesylate	Bcr-Abl	S1026	200nM
Temsirolimus (Torisel)	mTOR	S1044	200nM
Trichostatin A (TSA)	HDAC	S1045	200nM
Motesanib Diphosphate (AMG-706)	c-Kit	S1032	200nM
Nilotinib (AMN-107)	Bcr-Abl	S1033	200nM
PD0325901	MEK	S1036	200nM
PI-103	Autophagy	S1038	200nM
Rapamycin (Sirolimus)	Autophagy	S1039	200nM
Sorafenib (Nexavar)	PDGFR	S1040	200nM
STF-62247		S1041	200nM
Sunitinib Malate (Sutent)	c-Kit	S1042	200nM
Tandutinib (MLN518)	FLT3	S1043	200nM
Olaparib (AZD2281)	PARP	S1060	200nM
Nutlin-3	E3 Ligase	S1061	200nM
Vorinostat (SAHA)	Autophagy	S1047	200nM
VX-680 (MK-0457, Tozasertib)	Aurora Kinase	S1048	200nM
Y-27632 2HCl	Autophagy	S1049	200nM
Elesclomol	HSP (e.g. HSP90)	S1052	200nM
Entinostat (MS-275, SNDX-275)	HDAC	S1053	200nM
Enzastaurin (LY317615)	PKC	S1055	200nM
BMS-599626 (AC480)	EGFR	S1056	200nM
Obatoclax mesylate (GX15-070)	Autophagy	S1057	200nM
MK-2206 2HCl	Akt	S1078	200nM
PD153035 HCl	EGFR	S1079	200nM
SB 431542	TGF-beta/Smad	S1067	200nM
Crizotinib (PF-02341066)	ALK	S1068	200nM
AUY922 (NVP-AUY922)	HSP (e.g. HSP90)	S1069	200nM
PHA-665752	c-Met	S1070	200nM
ZSTK474	PI3K	S1072	200nM
SB 216763	GSK-3	S1075	200nM
SB 203580	p38 MAPK	S1076	200nM
PF-04217903	c-Met	S1094	200nM
JNJ-26481585	HDAC	S1096	200nM
SU11274	c-Met	S1080	200nM
Vismodegib (GDC-0449)	Hedgehog	S1082	200nM
Brivanib (BMS-540215)	FGFR	S1084	200nM
Belinostat (PXD101)	HDAC	S1085	200nM
Iniparib (BSI-201)	PARP	S1087	200nM
PCI-24781	HDAC	S1090	200nM
Linsitinib (OSI-906)	IGF-1R	S1091	200nM
KU-55933	ATM/ATR	S1092	200nM
GSK1904529A	IGF-1R	S1093	200nM
GSK690693	Akt	S1113	200nM
JNJ-38877605	c-Met	S1114	200nM
BTZ043 racemate		S1097	200nM
Rucaparib (AG-014699 , PF-01367338)	PARP	S1098	200nM
Vatalanib 2HCl (PTK787)	c-Kit	S1101	200nM
GDC-0879	Raf	S1104	200nM
LY294002	Autophagy	S1105	200nM
Danusertib (PHA-739358)	Aurora Kinase	S1107	200nM
TAE684 (NVP-TAE684)	ALK	S1108	200nM
BI 2536	PLK	S1109	200nM
SGX-523	c-Met	S1112	200nM
MLN8237 (Alisertib)	Aurora Kinase	S1133	200nM
AT9283	Aurora Kinase	S1134	200nM
PD 0332991 (Palbociclib) HCl	CDK	S1116	200nM
XL147	PI3K	S1118	200nM
Everolimus (RAD001)	mTOR	S1120	200nM
TW-37	Bcl-2	S1121	200nM
Abiraterone (CB-7598)	P450 (e.g. CYP17)	S1123	200nM
SRT1720	Sirtuin	S1129	200nM
YM155	E3 Ligase	S1130	200nM
Paclitaxel (Taxol)	Autophagy	S1150	200nM
Roscovitine (Seliciclib, CYC202)	CDK	S1153	200nM
Pemetrexed (Alimta)	DHFR	S1135	200nM
Andarine (GTX-007)	Androgen Receptor	S1140	200nM
17-AAG (Tanespimycin)	HSP (e.g. HSP90)	S1141	200nM
17-DMAG HCl (Alvespimycin)	HSP (e.g. HSP90)	S1142	200nM
SNS-032 (BMS-387032)	CDK	S1145	200nM
Cyclopamine	Hedgehog	S1146	200nM
Barasertib (AZD1152-HQPA)	Aurora Kinase	S1147	200nM
Docetaxel (Taxotere)	Microtubule Associated	S1148	200nM
Gemcitabine HCl (Gemzar)	Autophagy	S1149	200nM
WZ4002	EGFR	S1173	200nM
Ostarine (MK-2866)	Androgen Receptor	S1174	200nM
SNS-314 Mesylate	Aurora Kinase	S1154	200nM
Capecitabine (Xeloda)	DNA/RNA Synthesis	S1156	200nM
Ganetespib (STA-9090)	HSP (e.g. HSP90)	S1159	200nM
E7080 (Lenvatinib)	VEGFR	S1164	200nM
ABT-751	Microtubule Associated	S1165	200nM
Cisplatin	DNA/RNA Synthesis	S1166	200nM
Valproic acid sodium salt (Sodium valproate)	Autophagy	S1168	200nM
CYC116	Aurora Kinase	S1171	200nM
JNJ 26854165 (Serdemetan)	E3 Ligase	S1172	200nM
BIIB021	HSP (e.g. HSP90)	S1175	200nM
Regorafenib (BAY 73-4506)	c-Kit	S1178	200nM
XAV-939	Wnt/beta-catenin	S1180	200nM
ENMD-2076	Aurora Kinase	S1181	200nM
BIBR 1532	Telomerase	S1186	200nM
PIK-90	PI3K	S1187	200nM
Anastrozole	Aromatase	S1188	200nM
Aprepitant (MK-0869)	Substance P	S1189	200nM
Bicalutamide (Casodex)	Androgen Receptor	S1190	200nM
Doxorubicin (Adriamycin)	Autophagy	S1208	200nM
Adrucil (Fluorouracil)	DNA/RNA Synthesis	S1209	200nM
Thalidomide	E3 Ligase	S1193	200nM
CUDC-101	EGFR	S1194	200nM
Exemestane	Aromatase	S1196	200nM
Irinotecan	Topoisomerase	S1198	200nM
Cladribine	DNA/RNA Synthesis	S1199	200nM
Decitabine	DNA Methyltransferase	S1200	200nM
Dimesna		S1201	200nM
PIK-75	DNA-PK	S1205	200nM
Tivozanib (AV-951)	c-Kit	S1207	200nM
OSI-930	c-Kit	S1220	200nM
Dacarbazine (DTIC-Dome)	DNA/RNA Synthesis	S1221	200nM
Abitrexate (Methotrexate)	DHFR	S1210	200nM
Imiquimod		S1211	200nM
Nelarabine (Arranon)	DNA/RNA Synthesis	S1213	200nM
Bleomycin sulfate	DNA/RNA Synthesis	S1214	200nM
Carboplatin	DNA/RNA Synthesis	S1215	200nM
Clafen (Cyclophosphamide)	DNA/RNA Synthesis	S1217	200nM
Clofarabine	DNA/RNA Synthesis	S1218	200nM
YM201636	PI3K	S1219	200nM
Letrozole	Aromatase	S1235	200nM
Leucovorin Calcium		S1236	200nM
Epirubicin HCl	Topoisomerase	S1223	200nM
Oxaliplatin (Eloxatin)	DNA/RNA Synthesis	S1224	200nM
Etoposide (VP-16)	Topoisomerase	S1225	200nM
Ku-0063794	mTOR	S1226	200nM
Evista (Raloxifene HCl)	Estrogen/progestogen Receptor	S1227	200nM
Idarubicin HCl	Topoisomerase	S1228	200nM
Fludarabine Phosphate (Fludara)	DNA/RNA Synthesis	S1229	200nM
2-Methoxyestradiol	HIF	S1233	200nM
Vemurafenib (PLX4032)	Raf	S1267	200nM
IC-87114	PI3K	S1268	200nM
Temozolomide	Autophagy	S1237	200nM
Vincristine	Autophagy	S1241	200nM
Amuvatinib (MP-470)	c-Kit	S1244	200nM
Vinblastine	AChR	S1248	200nM
JNJ-7706621	Aurora Kinase	S1249	200nM
MDV3100 (Enzalutamide)	Androgen Receptor	S1250	200nM
Celecoxib	COX	S1261	200nM
PD173074	FGFR	S1264	200nM
WYE-354	mTOR	S1266	200nM
Pamidronate Disodium		S1311	200nM
Streptozotocin (Zanosar)		S1312	200nM
BX-795	IκB/IKK	S1274	200nM
Altretamine (Hexalen)		S1278	200nM
Carmofur	DNA/RNA Synthesis	S1289	200nM
Epothilone A	Microtubule Associated	S1297	200nM
Floxuridine (Fludara)	DNA/RNA Synthesis	S1299	200nM
Ftorafur	DNA/RNA Synthesis	S1300	200nM
Ifosfamide	DNA/RNA Synthesis	S1302	200nM
Megestrol Acetate	Androgen Receptor	S1304	200nM
Mercaptopurine	DNA/RNA Synthesis	S1305	200nM
Tipifarnib (Zarnestra)	Transferase	S1453	200nM
Zibotentan (ZD4054)	Endothelin Receptor	S1456	200nM
Dexamethasone	Autophagy	S1322	200nM
Rigosertib (ON-01910)	PLK	S1362	200nM
Epothilone B (EPO906)	Microtubule Associated	S1364	200nM
Dorzolamide HCl	Carbonic Anhydrase	S1375	200nM
Ruxolitinib (INCB018424)	JAK	S1378	200nM
Isotretinoin	Hydroxylase	S1379	200nM
Pelitinib (EKB-569)	EGFR	S1392	200nM
Zileuton		S1443	200nM
Ispinesib (SB-715992)	Kinesin	S1452	200nM
SB939 (Pracinostat)	HDAC	S1515	200nM
Tosedostat (CHR2797)	Aminopeptidase	S1522	200nM
Doxercalciferol (Hectorol)		S1467	200nM
SB 525334	TGF-beta/Smad	S1476	200nM
AEE788 (NVP-AEE788)	EGFR	S1486	200nM
PHA-793887	CDK	S1487	200nM
PIK-93	PI3K	S1489	200nM
Ponatinib (AP24534)	Bcr-Abl	S1490	200nM
Fludarabine (Fludara)	DNA/RNA Synthesis	S1491	200nM
LY2228820	p38 MAPK	S1494	200nM
Mycophenolate mofetil (CellCept)	Dehydrogenase	S1501	200nM
Dapagliflozin	SGLT	S1548	200nM
AZD8055	mTOR	S1555	200nM
XL765 (SAR245409)	mTOR	S1523	200nM
AT7519	CDK	S1524	200nM
Quizartinib (AC220)	FLT3	S1526	200nM
AZD7762	Chk	S1532	200nM
R406 (free base)	Syk	S1533	200nM
DMXAA (ASA404)	VDA	S1537	200nM
EX 527	Sirtuin	S1541	200nM
Febuxostat (Uloric)		S1547	200nM
Tretinoin (Aberela)		S1653	200nM
Ezetimibe (Zetia)		S1655	200nM
BMS 777607	Axl	S1561	200nM
Pomalidomide	TNF-alpha	S1567	200nM
KU-60019	ATM/ATR	S1570	200nM
BIRB 796 (Doramapimod)	p38 MAPK	S1574	200nM
Tie2 kinase inhibitor	Tie-2	S1577	200nM
Ubenimex (Bestatin)		S1591	200nM
Prednisone (Adasone)		S1622	200nM
Triamcinolone Acetonide		S1628	200nM
Cytarabine	DNA/RNA Synthesis	S1648	200nM
Toremifene Citrate (Fareston, Acapodene)	Estrogen/progestogen Receptor	S1776	200nM
Estrone	Estrogen/progestogen Receptor	S1665	200nM
Aminoglutethimide (Cytadren)	Aromatase	S1672	200nM
Betapar (Meprednisone)		S1689	200nM
Busulfan (Myleran, Busulfex)		S1692	200nM
Hydrocortisone (Cortisol)		S1696	200nM
Estradiol		S1709	200nM
Gemcitabine (Gemzar)	Autophagy	S1714	200nM
Azathioprine (Azasan, Imuran)		S1721	200nM
Tamoxifen Citrate (Nolvadex)	Autophagy	S1972	200nM
Procarbazine HCl (Matulane)	DNA/RNA Synthesis	S1995	200nM
Azacitidine (Vidaza)	DNA Methyltransferase	S1782	200nM
Teniposide (Vumon)		S1787	200nM
Simvastatin (Zocor)		S1792	200nM
Ranolazine (Ranexa)		S1799	200nM
Lomustine (CeeNU)		S1840	200nM
D-glutamine		S1893	200nM
Hydroxyurea (Cytodrox)		S1896	200nM
Flutamide (Eulexin)	P450 (e.g. CYP17)	S1908	200nM
Fluvastatin sodium (Lescol)	HMG-CoA Reductase	S1909	200nM
AG14361	PARP	S2178	200nM
MLN2238	Proteasome	S2180	200nM
Sodium butyrate		S1999	200nM
Maraviroc	CCR5	S2003	200nM
PF 573228	FAK	S2013	200nM
Cyclophosphamide monohydrate		S2057	200nM
Bexarotene		S2098	200nM
Vinpocetine (Cavinton)	Sodium Channel	S2110	200nM
Lapatinib	EGFR	S2111	200nM
Neratinib (HKI-272)	EGFR	S2150	200nM
LDE225 (NVP-LDE225, Erismodegib)	Smoothened	S2151	200nM
Irinotecan HCl Trihydrate (Campto)	Topoisomerase	S2217	200nM
Cyt387	JAK	S2219	200nM
MLN9708	Proteasome	S2181	200nM
SB 743921	Kinesin	S2182	200nM
GSK461364	PLK	S2193	200nM
SGI-1776 free base	Pim	S2198	200nM
BMS 794833	c-Met	S2201	200nM
OSI-420	EGFR	S2205	200nM
R935788 (Fostamatinib disodium, R788 disodium)	Syk	S2206	200nM
Formestane	Aromatase	S2208	200nM
DAPT (GSI-IX)	Beta Amyloid	S2215	200nM
CP-466722	ATM/ATR	S2245	200nM
BKM120 (NVP-BKM120)	PI3K	S2247	200nM
SB590885	Raf	S2220	200nM
TAME	APC	S2225	200nM
CAL-101 (GS-1101)	PI3K	S2226	200nM
LY2157299	TGF-beta/Smad	S2230	200nM
Telatinib (BAY 57-9352)	c-Kit	S2231	200nM
BI6727 (Volasertib)	PLK	S2235	200nM
Palomid 529	mTOR	S2238	200nM
WP1130	Bcr-Abl	S2243	200nM
AR-42 (HDAC-42)	HDAC	S2244	200nM
Imatinib (Gleevec)	PDGFR	S2475	200nM
Itraconazole (Sporanox)		S2476	200nM
CX-4945 (Silmitasertib)	PKC	S2248	200nM
(-)-Epigallocatechin gallate		S2250	200nM
Cyclosporin A (Cyclosporine A)		S2286	200nM
Gossypol		S2303	200nM
Phloretin (Dihydronaringenin)		S2342	200nM
Salinomycin (Procoxacin)		S2352	200nM
Quercetin (Sophoretin)	PI3K	S2391	200nM
Coenzyme Q10 (CoQ10)		S2398	200nM
Chrysophanic acid (Chrysophanol)	EGFR	S2406	200nM
LY2603618 (IC-83)	Chk	S2626	200nM
GW3965 HCl	Liver X Receptor	S2630	200nM
Mitoxantrone HCl		S2485	200nM
Mycophenolic (Mycophenolate)		S2487	200nM
Rosiglitazone (Avandia)	PPAR	S2556	200nM
Medroxyprogesterone acetate	Estrogen/progestogen Receptor	S2567	200nM
Pioglitazone (Actos)		S2590	200nM
Mifepristone (Mifeprex)	Estrogen/progestogen Receptor	S2606	200nM
Lonidamine		S2610	200nM
TAK-733	MEK	S2617	200nM
LDN193189	TGF-beta/Smad	S2618	200nM
WAY-362450	FXR	S2694	200nM
A-769662	AMPK	S2697	200nM
DCC-2036 (Rebastinib)	Bcr-Abl	S2634	200nM
NU7441 (KU-57788)	DNA-PK	S2638	200nM
GSK2126458	mTOR	S2658	200nM
MK-0752	Beta Amyloid	S2660	200nM
PF-3845	FAAH	S2666	200nM
GSK1120212 (Trametinib)	MEK	S2673	200nM
Flavopiridol (Alvocidib) HCl	CDK	S2679	200nM
PCI-32765 (Ibrutinib)	BTK	S2680	200nM
NVP-BSK805 2HCl	JAK	S2686	200nM
Crenolanib (CP-868596)	PDGFR	S2730	200nM
AZ 3146	Kinesin	S2731	200nM
CH5132799	mTOR	S2699	200nM
KX2-391	Src	S2700	200nM
LY2109761	TGF-beta/Smad	S2704	200nM
YO-01027	Gamma-secretase	S2711	200nM
Geldanamycin	Autophagy	S2713	200nM
AMG 900	Aurora Kinase	S2719	200nM
PF-03814735	Aurora Kinase	S2725	200nM
PH-797804	p38 MAPK	S2726	200nM
Dacomitinib (PF299804,PF-00299804)	EGFR	S2727	200nM
Tofacitinib (CP-690550, Tasocitinib)	JAK	S2789	200nM
Sotrastaurin (AEB071)	PKC	S2791	200nM
TG101348 (SAR302503)	JAK	S2736	200nM
PAC-1	Caspase	S2738	200nM
AZ628	Raf	S2746	200nM
AT-406	E3 Ligase	S2754	200nM
Canagliflozin	SGLT	S2760	200nM
3-Methyladenine	Autophagy	S2767	200nM
Dalcetrapib (JTT-705)	CETP	S2772	200nM
Nocodazole	Autophagy	S2775	200nM
GW4064	FXR	S2782	200nM
PF-562271	FAK	S2890	200nM
S-Ruxolitinib	JAK	S2902	200nM
APO866 (FK866)		S2799	200nM
Sirtinol	Sirtuin	S2804	200nM
CEP33779	JAK	S2806	200nM
INK 128 (MLN0128)	mTOR	S2811	200nM
Torin 2	ATM/ATR	S2817	200nM
RG108	DNA Methyltransferase	S2821	200nM
TPCA-1	IκB/IKK	S2824	200nM
Desmethyl Erlotinib (CP-473420)	EGFR	S2826	200nM
Torin 1	Autophagy	S2827	200nM
BAY 11-7082 (BAY 11-7821)	E2 conjugating	S2913	200nM
CHIR-99021 (CT99021) HCl	GSK-3	S2924	200nM
Pazopanib	c-Kit	S3012	200nM
Daunorubicin HCl (Daunomycin HCl)	Telomerase	S3035	200nM
Dexamethasone acetate		S3124	200nM
Anagrelide HCl	PDE	S3172	200nM
Triptolide		S3604	200nM
Fingolimod (FTY720)	Bcr-Abl	S5002	200nM

## Sheet: Low Toxicity Compounds
Low Toxicity Compounds	Target	Catalog #	Dose
Quercetin	Survivin, Sirt-1	S2391	10-100mM
Etodolac	EMT, Cox2	S1328	125mM-2mM
2-Deoxy-D-glucose (2-DG)	EMT	S4701	62.5mM-1mM
Vitamin C	EMT	S3114	250mM-4mM
Vitamin E	Survivin	S4686	25-200mM
