# Supplementary material for: An organoid model of colorectal circulating tumor cells with stem cell features, hybrid EMT state and distinctive therapy response profile
Source: J Exp Clin Cancer Res. 2022 Mar 8;41:86. doi: 10.1186/s13046-022-02263-y (PMC8903172; doi:10.1186/s13046-022-02263-y)
Supplement: Supplementary file 4 — Additional file 4: Table S3. List of proteins and raw endpoint values relative to the Proteome Profiler Arrays shown in Fig. 6A. [file 13046_2022_2263_MOESM4_ESM.xlsx]

## Sheet: Proteome Profiler Arrays
Table S3. List of proteins and raw endpoint values relative to the Proteome Profiler Arrays shown in Fig.6A.
Protein_Name	CTCDOs	XDOs	CTCDOs xenograft	XDOs xenograft
ADAMTS1	1.33578	0.183513	-0.641531	-0.877759
alpha.Fetoprotein	-0.521142	-0.545048	1.49823	-0.432036
alpha.Fetoprotein..AFP.	-0.199257	0.634555	0.892056	-1.32736
Amphiregulin	-0.695491	-1.02019	0.814787	0.900898
Angiopoietin.1	-0.502055	-0.502055	1.49999	-0.495883
Angiopoietin.like.4	-0.741533	-0.741533	1.37419	0.108873
Axl	-0.618257	-0.618257	1.47588	-0.239365
Bcl.2	1.35466	-0.402816	0.0482987	-1.00015
BCL.x	-0.763592	-0.763592	0.18579	1.34139
CA125.MUC16	-0.679679	-0.679679	1.43867	-0.0793147
CapG	1.20433	-1.14959	0.309182	-0.363924
Carbonic.Anhydrase.IX	-0.86971	-0.842389	0.671193	1.04091
Cathepsin.B	0.4497	-1.12545	1.14497	-0.469222
Cathepsin.D	-0.29249	-1.18312	1.1993	0.276316
Cathepsin.S	-0.537132	-0.712201	1.46842	-0.219087
CCL2.MCP.1	-0.826239	-0.826239	1.1932	0.459279
CCL20.MIP.3alpha	1.48077	-0.606442	-0.26789	-0.606442
CCL3.MIP.1alpha	0.147846	1.24929	-0.228769	-1.16837
CCL7.MCP.3	-0.822395	-0.822395	1.20624	0.438554
CCL8.MCP.2	-0.697689	-0.697689	1.42326	-0.0278859
CD31.PECAM.1	1.09641	-0.995813	-0.683219	0.58262
CEACAM.5	-0.690687	-0.690687	1.42954	-0.0481665
CG.alpha.beta..HCG.	-0.550747	-0.550747	1.49592	-0.394428
Cited.2	1.22455	-0.436114	0.312693	-1.10113
COX.2	1.48717	-0.320732	-0.532418	-0.634021
CXCL8.IL.8	-0.507195	-0.507195	1.49992	-0.485532
Cytochrome.c	-0.336984	0.319894	1.18837	-1.17128
Decorin	-0.781112	-0.781112	1.31	0.25222
Dkk.1	-0.678764	-0.678764	1.43939	-0.0818673
Dkk.4	1.37678	0.0487542	-0.92018	-0.505351
DLL1	-0.652882	-0.652882	1.45755	-0.151787
E.Cadherin	-0.347794	-1.04137	1.33867	0.0504925
E.Selectin.CD62E	-0.5	-0.5	1.5	-0.5
EGF.R.ErbB1	0.0565335	-1.41507	0.490083	0.868451
Endoglin.CD105	-0.5	-0.5	1.5	-0.5
Endostatin	-0.426872	-0.535578	1.49803	-0.535578
Enolase.2	1.30585	-0.913014	0.241759	-0.634596
eNOS	-0.586425	-0.750616	-0.105702	1.44274
ENPP.2.Autotaxin	-0.626325	-0.626325	1.47216	-0.21951
EpCAM.TROP1	0.889948	-0.610441	0.807953	-1.08746
ERalpha.NR3A1	-0.622515	-0.622515	1.47396	-0.228926
ErbB2	0.244672	-1.38915	0.993834	0.150644
ErbB3.Her3	-0.730392	-0.947173	1.12363	0.553931
ErbB4	-0.579557	-0.579557	1.48963	-0.330514
FABP.1	1.33789	-0.24501	-1.07219	-0.0206835
FGF.basic	-0.333694	-1.11689	1.26802	0.182563
FoxC2	-0.5	-0.5	1.5	-0.5
FoxO1.FKHR	0.0880146	-1.31892	1.11301	0.117895
Galectin.3	1.22682	-0.306959	0.239216	-1.15908
GATA.4	1.10775	0.378936	-0.231386	-1.2553
GM.CSF	-0.0373194	-0.694448	1.42622	-0.694448
Goosecoid..GSC.	0.479451	0.314143	0.688686	-1.48228
HCG	1.19728	-0.507074	0.386751	-1.07695
HGF.R.c.Met	0.494184	-1.24661	1.05395	-0.301526
HIF.1alpha	-0.707982	-0.958715	1.14213	0.52457
HIF.2alpha	1.4415	-0.815394	-0.138137	-0.487973
HNF.3beta	-0.68828	-0.68828	1.43161	-0.05505
HNF.3beta.FoxA2	1.05613	0.36548	-0.102304	-1.3193
HO.1.HMOX1	-0.77238	-0.77238	1.32633	0.218432
HSP60	0.241304	-1.17983	1.21403	-0.275504
HSP70	1.10158	-0.0943722	0.293379	-1.30059
ICAM.1.CD54	-0.00708198	-0.757573	1.41521	-0.650554
IDO	1.03108	0.410235	-0.116545	-1.32477
IL.18.BPa	-1.22875	-0.344118	0.526807	1.04606
IL.2.Ra	-0.5	-0.5	1.5	-0.5
IL.6	-0.865976	-0.865976	0.879112	0.852839
Kallikrein.3.PSA	0.442882	-0.82321	1.20354	-0.82321
Kallikrein.5	-0.5	-0.5	1.5	-0.5
Kallikrien.6	-0.521629	-0.521629	1.49928	-0.456024
Leptin	-0.759864	-0.759864	1.34741	0.172315
Lumican	-0.863686	-0.863686	0.773722	0.95365
M.CSF	-0.817529	-0.817529	1.22162	0.413433
Mesothelin	-0.765355	-0.765355	0.192239	1.33847
MMP.2	-0.5	-0.5	1.5	-0.5
MMP.3	-0.5	-0.5	1.5	-0.5
MMP.9	-0.5	-0.5	1.5	-0.5
MSP.MST1	-0.532763	-0.532763	1.49833	-0.432807
MUC.1	-0.76632	-0.76632	1.33685	0.195789
Nanog	0.631405	1.04299	-0.600886	-1.07351
NC	1.37995	-0.479507	0.0295855	-0.930025
Nectin.4	-0.611813	-0.611813	1.47863	-0.255002
NFkappaB1	1.3524	0.142085	-0.616716	-0.877771
Oct.3.4	1.00258	0.598249	-0.378753	-1.22208
Osteopontin..OPN.	0.266248	-1.05853	1.26065	-0.468368
Otx2	0.752567	-0.345436	0.852711	-1.25984
p21.CIP1	1.21328	-0.863304	0.425609	-0.775581
p27	1.45675	-0.385168	-0.257078	-0.814509
p27.Kip1	-0.30826	-0.888897	1.43471	-0.237557
p53	-0.814837	-0.888301	1.07137	0.631769
PDGF.AA	-0.846326	-0.8854	0.8524	0.879325
PDX.1.IPF1	-0.470274	-0.320387	1.48244	-0.691781
Phospho.HSP27..S78.S82.	1.24732	-0.626783	0.345016	-0.965554
Phospho.JNK.Pan..T183.Y185.	1.11153	0.498955	-0.474553	-1.13593
Phospho.p38alpha..T180.Y182.	1.38061	0.0833764	-0.8196	-0.644383
Phospho.p53..S46.	1.37112	-1.00349	-0.0330611	-0.33457
PON1	0.86041	0.654006	-0.17187	-1.34255
PON2	-0.0646704	1.39025	-0.359123	-0.96646
PON3	1.37815	-0.0813519	-0.292567	-1.00423
Progesterone.R.NR3C3	-0.845868	0.0558106	-0.597266	1.38732
Progranulin	0.52744	-0.96156	1.13982	-0.705702
Prolactin	-0.5	-0.5	1.5	-0.5
Prostasin.Prss8	-0.5	-0.5	1.5	-0.5
Reference.Spots	1.01566	-0.17243	0.468101	-1.31133
Serpin.B5.Maspin	0.485991	-1.12799	1.12268	-0.480682
Serpin.E1.PAI.1	0.81541	-0.950841	0.910876	-0.775444
SIRT2	-0.374585	-0.484976	1.49163	-0.632072
Snail	0.0706565	-1.09122	1.31137	-0.290806
SOD2	0.172807	-1.43728	0.40321	0.861265
SOX17	-0.326935	0.0513369	1.33206	-1.05646
SOX2	1.05101	0.5755	-0.465837	-1.16068
SPARC	-0.854828	-0.854828	0.658513	1.05114
Survivin	-0.726139	-0.995302	0.846278	0.875162
Tenascin.C	1.26082	-1.00741	0.299519	-0.552934
Thioredoxin.1	1.44796	-0.118261	-0.716766	-0.612929
Thrombospondin.1	-0.818011	-0.818011	1.22015	0.41587
Tie.2	-0.5	-0.5	1.5	-0.5
TP63.TP73L	0.718344	-0.0184191	0.70803	-1.40795
u.Plasminogen.Activator.Urokinase	-0.5	-0.5	1.5	-0.5
VCAM.1.CD106	-1.31834	-0.111826	0.378331	1.05183
VE.Cadherin	-1.09174	-0.605342	0.820233	0.876854
VEGF	-0.757382	-0.757382	0.163458	1.35131
VEGF.R2.KDR.Flk.1	0.522727	-0.818683	1.15115	-0.855197
Vimentin	-0.539259	-0.539259	1.49759	-0.419073
